# Supplementary material for: Natural Mineral Particles Are Cytotoxic to Rainbow Trout Gill Epithelial Cells In Vitro
Source: PLoS One. 2014 Jul 3;9(7):e100856. doi: 10.1371/journal.pone.0100856 (PMC4081506; doi:10.1371/journal.pone.0100856)
Supplement: Table S1 — Fold change intervals for relative cytotoxicity ranking given in Table 1 . (XLSX) [file pone.0100856.s003.xlsx]

## Sheet: Tabelle1
Table S1 – Fold change intervals for relative cytotoxicity ranking given in Table 1
Assay	Ranked effect strength
	---	--	0	+	++	+++
PI	0.41-0.56	0.57-0.73	0.91-1.09	1.10-1.25	1.26-1.32	1.33-1.59
ROS	0.17-0.40	0.41-0.65	0.91-1.09	1.10-1.33	1.34-1.58	1.59-1.83
